# Supplementary material for: Pyramidal Decision Support Framework Leverages Subspecialty Expertise across Enterprise to Achieve Superior Cancer Outcomes and Personalized, Precision Care Plans
Source: J Clin Med. 2022 Nov 14;11(22):6738. doi: 10.3390/jcm11226738 (PMC9697355; doi:10.3390/jcm11226738)
Supplement: Supplementary file 1 [file jcm-11-06738-s001.zip]

Archive with 1 entries (1 files):
- jcm-1971934-supplementary.pdf
